# Supplementary material for: Music Listening in Medicine and Healthcare: A Scoping Review
Source: Healthcare (Basel). 2026 May 6;14(9):1256. doi: 10.3390/healthcare14091256 (PMC13163375; doi:10.3390/healthcare14091256)
Supplement: Supplementary file 1 [file healthcare-14-01256-s001.zip]

Archive with 1 entries (1 files):
- healthcare-4185302-supplementary.pdf
